# Supplementary material for: Cardiac output drop reflects circulatory attrition after Fontan completion: serial cardiac magnetic resonance study
Source: Eur Heart J Imaging Methods Pract. 2023 Nov 27;1(2):qyad039. doi: 10.1093/ehjimp/qyad039 (PMC11195729; doi:10.1093/ehjimp/qyad039)
Supplement: qyad039_Supplementary_Data [file qyad039_Supplementary_Data.zip]

Archive with 3 entries (3 files):
- Tabel S2 mixed model Flows and Ratios within 10 years.docx
- Tabel S3 mixed model EF, HR and volumes - pediatric.docx
- Tabel S1 mixed model Flows and Ratios - pediatric.docx
